# Supplementary material for: Early Antioxidative Response to Desiccant-Stimulated Drought Stress in Field-Grown Traditional Wheat Varieties
Source: Plants (Basel). 2023 Jan 5;12(2):249. doi: 10.3390/plants12020249 (PMC9867156; doi:10.3390/plants12020249)
Supplement: Supplementary file 1 [file plants-12-00249-s001.zip]

Archive with 1 entries (1 files):
- plants-2069679-supplementary.pdf
